# Supplementary material for: Pyroptosis regulators exert crucial functions in prognosis, progression and immune microenvironment of pancreatic adenocarcinoma: a bioinformatic and in vitro research
Source: Bioengineered. 2022 Jan 8;13(1):1717–35. doi: 10.1080/21655979.2021.2019873 (PMC8805829; doi:10.1080/21655979.2021.2019873)
Supplement: Supplemental Material [file KBIE_A_2019873_SM7473.zip]

Archive with 6 entries (5 files):
- supplementary/
- supplementary/Supplementary figure 1.jpg
- supplementary/Supplementary figure 2.jpg
- supplementary/Supplementary table 1.docx
- supplementary/Supplementary table 2.docx
- supplementary/Supplementary table 3.xlsx
