# Supplementary material for: Pyroptosis regulators exert crucial functions in prognosis, progression and immune microenvironment of pancreatic adenocarcinoma: a bioinformatic and in vitro research
Source: Bioengineered. 2022 Jan 8;13(1):1717–35. doi: 10.1080/21655979.2021.2019873 (PMC8805829; doi:10.1080/21655979.2021.2019873)
Supplement: Supplemental Material [file KBIE_A_2019873_SM7473.zip › supplementary/Supplementary table 3.xlsx]

## Sheet: PR gene set
Gene symbol	Full names
AIM2	Absent in melanoma 2
CASP1	cysteine-aspartic acid protease-1
CASP3	cysteine-aspartic acid protease-3
CASP4	cysteine-aspartic acid protease-4
CASP5	cysteine-aspartic acid protease-5
CASP6	cysteine-aspartic acid protease-6
CASP8	cysteine-aspartic acid protease-8
CASP9	cysteine-aspartic acid protease-9
ELANE	elastase, neutrophil expressed
GPX4	glutathione peroxidase 4
GSDMA	gasdermin A
GSDMB	gasdermin B
GSDMC	gasdermin C
GSDMD	gasdermin D
GSDME	gasdermin E
IL18	interleukin 18
IL1B	interleukin 1 beta
IL6	interleukin 6
NLRC4	NLR family CARD domain containing 4
NLRP1	NLR family pyrin domain containing 1
NLRP2	NLR family pyrin domain containing 2
NLRP3	NLR family pyrin domain containing 3
NLRP6	NLR family pyrin domain containing 6
NLRP7	NLR family pyrin domain containing 7
NOD1	nucleotide binding oligomerization domain containing 1
NOD2	nucleotide binding oligomerization domain containing 2
PJVK	pejvakin/deafness, autosomal recessive 59
PLCG1	phospholipase C gamma 1
PRKACA	protein kinase cAMP-activated catalytic subunit alpha
PYCARD	PYD and CARD domain containing
SCAF11	SR-related CTD associated factor 11
TIRAP	TIR domain containing adaptor protein
TNF	tumor necrosis factor
CYCS	cytochrome c
GZMB	granzyme B
HMGB1	high mobility group box 1
IRF1	interferon regulatory factor 1
IRF2	interferon regulatory factor 2
TLR3	toll like receptor 3
TLR4	toll like receptor 4
RIPK1	receptor interacting serine/threonine kinase 1
DIABLO/SMAC	diablo IAP-binding mitochondrial protein
CARD8	caspase recruitment domain family member 8
WNK1	WNK lysine deficient protein kinase 1
BRD4	bromodomain containing 4
